# Supplementary material for: No Relation Between Cognitive Impairment, Physical Disability and Serum Biomarkers in a Cohort of Progressive Multiple Sclerosis Patients
Source: Biomolecules. 2025 Jan 6;15(1):68. doi: 10.3390/biom15010068 (PMC11763174; doi:10.3390/biom15010068)
Supplement: Supplementary file 1 [file biomolecules-15-00068-s001.zip]

Archive with 1 entries (1 files):
- biomolecules-3330966-supplementary.pdf
